# Supplementary material for: Mechanistic Investigation of the Formation of Nickel Nanocrystallites Embedded in Amorphous Silicon Nitride Nanocomposites
Source: Nanomaterials (Basel). 2022 May 11;12(10):1644. doi: 10.3390/nano12101644 (PMC9145008; doi:10.3390/nano12101644)
Supplement: Supplementary file 1 [file nanomaterials-12-01644-s001.zip]

Archive with 1 entries (1 files):
- nanomaterials-1700100-supplementary.pdf
